# Supplementary material for: High-Resolution Mass Spectrometry Non-Targeted Detection of Per- and Polyfluoroalkyl Substances in Roe Deer (Capreolus capreolus)
Source: Molecules. 2024 Jan 27;29(3):617. doi: 10.3390/molecules29030617 (PMC10856453; doi:10.3390/molecules29030617)
Supplement: Supplementary file 1 [file molecules-29-00617-s001.zip]

Archive with 4 entries (4 files):
- Figure S1_a_b_c_d_Extracted ion chromatograms.pdf
- Figure S2_perfluoro-6-methylheptanesulfonate and perfluoro-n-octanesulfonate.pdf
- Table S1_Proposed structures for tentatively identified compounds.pdf
- Table S2_Compound Discoverer output.xlsx
