# Supplementary material for: High-Resolution Mass Spectrometry Non-Targeted Detection of Per- and Polyfluoroalkyl Substances in Roe Deer (Capreolus capreolus)
Source: Molecules. 2024 Jan 27;29(3):617. doi: 10.3390/molecules29030617 (PMC10856453; doi:10.3390/molecules29030617)
Supplement: Supplementary file 1 [file molecules-29-00617-s001.zip › Table S2_Compound Discoverer output.xlsx]

## Sheet: Foglio1
Name	Formula	RT [min]	Delta Mass [ppm]	Calc. MW	m/z	Area (Max.)	Chem Spider Results	mz Cloud Results	MS2	Reference Ion	Mass Defect: Standard MD	Mass Defect: Relative MD	Mass Defect: Kendrick MD [C F2]	Class Coverage: PFAS General from FluoroMatch Suite	Class Coverage: PFAS Fine signature fragment_lib	Mass List Match: PFAS_NIST	Mass List Match: Chemical List PFASSTRUCT-2022-04-20	Group Area: liver	Group Area: meat	Group CV [%]: liver	Group CV [%]: meat	Ratio: (liver) / (meat)	Log2 Fold Change: (liver) / (meat)	P-value: (liver) / (meat)
1,1,1,2,2,3,3,4-Octafluoro-7,7-dimethyl-4-octene	C10 H12 F8	12.552	-1.46	284.081	283.073	2.68261e+06	100	0	DDA for preferred ion	[M-H]-1	0.080711	284	0.0988569	0	0	Multiple matches found	Multiple matches found	1.25651e+06	2.29134e+06	55.5237	62.38	0.548	-0.87	0.00821213
1,1,1,2,2,3,3,4,4,5,5,6,6-Tridecafluoro-7-pentadecene	C15 H17 F13	12.644	-4.2	444.11	443.103	3.8636e+07	23	0	DDA for preferred ion	[M-H]-1	0.110401	249	0.138769	0	0	Single match found	Single match found	1.57744e+07	63815.3	77.9964	129.066	247.189	7.95	1.00146e-14
1,1,1,2,2,3,3,4,4,5,5,6,6-Tridecafluorohexadecane	C16 H21 F13	13.623	-4.67	460.141	459.134	2.4838e+06	5	0	DDA for preferred ion	[M-H]-1	0.14142	307	0.170812	0	0	Single match found	Single match found	3.08242e+06	4.17656e+06	66.4498	55.4121	0.738	-0.44	0.263715
1,1,1,2,2,3,3,4,4,5,5-Undecafluorononadecane	C19 H29 F11	8.196	-4.27	466.207	465.2	7.19319e+06	17	1	DDA for preferred ion	[M-H]-1	0.20737	445	0.237149	0	0	Single match found	No matches found	1.38888e+06	7.8567e+06	67.0865	44.4997	0.177	-2.5	9.27644e-09
1,1,1,2,2,3,3,4,4,5,5-Undecafluoropentane	C5 H F11	13.612	2.19	269.991	268.984	4.29705e+07	2	2	DDA for preferred ion	[M-H]-1	-0.00914778	-34	0.00809817	0.25	0	Single match found	Multiple matches found	1.95109e+07	4.00373e+07	58.0475	39.2471	0.487	-1.04	0.002726
1,1,1,2,2,3,3,4,4-Nonafluorodocosane	C22 H37 F9	10.402	-3.89	472.273	471.266	4.90721e+07	6	0	DDA for preferred ion	[M-H]-1	0.27332	579	0.303487	0	0	Single match found	Single match found	5.64048e+06	4.49438e+06	143.914	73.0885	1.255	0.33	0.191194
1,1,1,2,2,3,3-Heptafluorododecane	C12 H19 F7	9.748	1.34	296.138	295.131	4.09347e+08	60	0	DDA for preferred ion	[M-H]-1	0.137894	466	0.15681	0.12	0	Single match found	Single match found	287884457	2.22997e+07	43.0109	53.7973	12.91	3.69	6.98717e-19
1,1,1,3,3,3-Hexafluoro-2-(trifluoromethyl)propan-2-yl heptafluorobutanoate	C8 F16 O2	8.462	3.86	431.966	430.959	4.91916e+06	5	0	DDA for preferred ion	[M-H]-1	-0.0340541	-79	-0.00646177	0	0	Multiple matches found	Multiple matches found	5.35768e+06	3.41182e+06	57.4967	50.0917	1.57	0.65	0.0427261
1-((3-(Dimethylamino)propyl)amino)-4,4,5,5,6,6,7,7,8,8,9,9,10,10,11,11,12,13,13,13-icosafluoro-12-(trifluoromethyl)tridecan-1-ol	C19 H19 F23 N2 O	11.655	0.88	728.114	727.106	1.02764e+07	1	0	DDA for preferred ion	[M-H]-1	0.11365	156	0.160159	0	0	Single match found	Single match found	40149.1	2.044e+06	95.3506	83.8537	0.02	-5.67	1.86425e-18
1-(2-chloro-1,1,2,3,3,3-hexafluoropropoxy)-1,1,2,3,3,3-hexafluoropropan-2-ol;Chloro-perfluoro Ether heptanol	C6 H Cl F12 O2	17.86	2.15	367.948	366.941	7.42326e+07	5	0	DDA for preferred ion	[M-H]-1	-0.0518628	-141	-0.0283597	0	0	Multiple matches found	No matches found	3.72875e+07	5.98114e+06	67.0714	88.6895	6.234	2.64	5.46203e-07
1-(Difluoromethoxy)-1,1,2,2-tetrafluoro-2-(trifluoromethoxy)ethane	C4 H F9 O2	18.769	2.74	251.984	250.977	3.41602e+07	1	1	DDA for preferred ion	[M-H]-1	-0.0160276	-64	6.81471e-05	0.12	6.25	Single match found	Single match found	1.28264e+07	52791.2	75.3461	108.865	242.965	7.92	2.40067e-20
1-(Pentafluoroethyl)-1-(trifluoromethyl)cyclohexane	C9 H10 F8	11.819	-2.04	270.065	269.058	391999431	7	0	DDA for preferred ion	[M-H]-1	0.0649251	240	0.0821758	0	0	No matches found	Single match found	2.03505e+07	1.39896e+07	207.693	96.1349	1.455	0.54	0.918932
1-(Perfluoro-n-hexyl)dodecane	C18 H25 F13	12.456	-4.16	488.173	487.165	3.08962e+07	21	0	DDA for preferred ion	[M-H]-1	0.172834	354	0.204017	0.12	0	Single match found	Single match found	3.08242e+07	2.0829e+07	73.9437	63.0098	1.48	0.57	0.372494
1-(Tetradec-1-en-1-yl)perfluorohexane	C20 H27 F13	13.63	-4.21	514.188	513.181	3.01445e+07	4	2	DDA for preferred ion	[M-H]-1	0.18835	366	0.221195	0	0	Single match found	Single match found	2.52461e+07	6.60857e+06	77.1224	61.8177	3.82	1.93	0.0145496
1-hydro-pentadecafluoroheptane	C7 H F15	16.783	1.64	369.984	368.977	1.57409e+07	8	0	DDA for preferred ion	[M-H]-1	-0.0155209	-42	0.00811227	0.5	18.75	Single match found	Multiple matches found	5.88989e+06	3.45737e+06	68.1305	74.2192	1.704	0.77	0.0703271
1-sec-Butyl-2-(1,1,2,2-tetrafluoroethoxy)benzene	C12 H14 F4 O	12.985	-1.49	250.098	249.09	4.50282e+07	1	18	DDA for preferred ion	[M-H]-1	0.0977062	391	0.113681	0	0	No matches found	Single match found	1.92943e+07	4.47003e+06	71.0584	78.8197	4.316	2.11	3.14549e-07
12,12,13,13,13-Pentafluorotridecanoic acid	C13 H21 F5 O2	9.185	0.19	304.146	303.139	7.85373e+07	2	15	DDA for preferred ion	[M-H]-1	0.146228	481	0.165655	0.12	0	No matches found	Single match found	5.07613e+07	5.83047e+06	60.7696	67.6925	8.706	3.12	1.78086e-08
1H-Benzimidazole, 5,6-dimethyl-2-(pentafluoroethyl)-	C11 H9 F5 N2	6.851	-4.8	264.067	263.06	4.45595e+08	121	22	DDA for preferred ion	[M-H]-1	0.0673209	255	0.0841885	0.12	0	No matches found	Single match found	2.19247e+07	6.7731e+06	242.735	65.7374	3.237	1.69	5.9371e-05
1H-Perfluorohexane	C6 H F13	15.656	1.89	319.988	318.98	3.01548e+07	15	10	DDA for preferred ion	[M-H]-1	-0.012329	-39	0.00811052	0.12	0	Multiple matches found	Multiple matches found	2.05216e+07	3.22338e+07	28.9574	47.9817	0.637	-0.65	8.41745e-05
2,2,3,3,4,4,5,5,6,6,7,7,8,9,9,9-hexadecafluoro-8-(trifluoromethyl)nonanoic acid	C10 H F19 O2	19.292	1.89	513.968	512.961	1.63334e+07	5	10	DDA for preferred ion	[M-H]-1	-0.0317129	-62	0.00111742	0	0	Multiple matches found	Multiple matches found	7.91642e+06	2.09111e+07	55.8624	82.2184	0.379	-1.4	4.92734e-05
2-(3-(2-chloro-1,1,2,3,3,3-hexafluoropropoxy)-1,1,2,2,3,3-hexafluoropropoxy)-1,1,2,2-tetrafluoroethan-1-ol	C8 H Cl F16 O3	19.762	2.8	483.937	482.93	9.85624e+07	0	0	DDA for preferred ion	[M-H]-1	-0.0627739	-130	-0.0318618	0	0	Single match found	No matches found	3.38958e+07	4.41292e+06	78.509	58.9033	7.681	2.94	2.40053e-10
2-(Nonafluorobutyl)benzoic acid	C11 H5 F9 O2	10.208	3.52	340.016	339.009	3.21963e+07	15	0	DDA for preferred ion	[M-H]-1	0.01578	46	0.0374989	0.37	0	Multiple matches found	Multiple matches found	8.86904e+06	6.58064e+06	99.3369	128.963	1.348	0.43	0.72587
2-Ethyl-4-(1,1,1,2,3,3,3-heptafluoropropan-2-yl)-3-[(2-methylpropyl)sulfanyl]benzoic acid	C16 H17 F7 O2 S	9.099	1.49	406.084	405.077	4.53452e+06	31	0	DDA for preferred ion	[M-H]-1	0.0843531	208	0.110292	0.12	0	Multiple matches found	Multiple matches found	2.43045e+06	5.04562e+06	47.1183	70.3301	0.482	-1.05	0.0180725
2-Vinylperfluorobutane	C6 H3 F9	8.973	4.71	246.01	245.003	1.75208e+07	13	0	DDA for preferred ion	[M-H]-1	0.0102619	42	0.0259761	0	0	Single match found	Multiple matches found	7.6971e+06	6.00778e+06	77.5406	79.9196	1.281	0.36	0.206771
2H-Nonafluorobutane	C4 H F9	9.939	0.38	219.994	218.986	2.12765e+07	3	1	DDA for preferred ion	[M-H]-1	-0.00646253	-29	0.00758979	0.25	12.5	Single match found	Multiple matches found	1.19509e+07	1.82335e+07	41.8385	56.6378	0.655	-0.61	0.00714094
3,4,5,5,6,6,7,7,8,8,9,9,10,10,10-Pentadecafluoro-3-decen-2-one	C10 H3 F15 O	18.278	2.01	423.995	422.988	3.88969e+08	7	0	DDA for preferred ion	[M-H]-1	-0.00471162	-11	0.0223715	0.25	6.25	Single match found	Single match found	1.73639e+08	2.56763e+08	31.9987	41.7641	0.676	-0.56	0.0055401
3-((2-chloro-1,1,2,3,3,3-hexafluoropropoxy)difluoromethoxy)-1,1,2,2,3,3-hexafluoropropan-1-ol	C7 H Cl F14 O3	18.897	1.25	433.94	432.932	4.19957e+07	1	3	DDA for preferred ion	[M-H]-1	-0.0603898	-139	-0.0326715	0	0	Single match found	No matches found	8.56541e+06	1.74311e+07	91.0923	48.3838	0.491	-1.03	0.0575549
3-(12,12,13,13,14,14,15,15,15-Nonafluoropentadecyl)-1,2-benzenediol	C21 H27 F9 O2	23.276	2.94	482.188	481.181	3.57393e+06	5	0	DDA for preferred ion	[M-H]-1	0.188154	390	0.218954	0	0	Single match found	Single match found	4.40924e+06	4.00041e+06	74.8155	65.0542	1.102	0.14	0.750418
3-(3-(2-chloro-1,1,2,3,3,3-hexafluoropropoxy)-1,1,2,2,3,3-hexafluoropropoxy)-1,1,2,2,3,3-hexafluoropropan-1-ol	C9 H Cl F18 O3	20.411	3.08	533.934	532.927	2.39906e+08	0	0	DDA for preferred ion	[M-H]-1	-0.0656779	-123	-0.0315722	0.12	6.25	Multiple matches found	No matches found	7.353e+07	1.04168e+07	91.8276	72.4487	7.059	2.82	5.49857e-08
3-(Butylsulfanyl)-2-ethyl-4-(1,1,1,2,3,3,3-heptafluoropropan-2-yl)benzoic acid	C16 H17 F7 O2 S	9.429	1.54	406.084	405.077	3.13647e+06	31	0	DDA for preferred ion	[M-H]-1	0.084372	208	0.110311	0	0	Multiple matches found	Multiple matches found	3.04905e+06	3.76358e+06	67.3495	54.0404	0.81	-0.3	0.799955
3-[Ethyl(perfluoro-1-oxopentyl)amino]-2-hydroxypropyl heptanoate	C17 H24 F9 N O4	11.792	2.9	477.158	476.15	3.23221e+06	2	0	DDA for preferred ion	[M-H]-1	0.157547	330	0.188026	0	0	No matches found	Single match found	3.82105e+06	4.88419e+06	48.0092	59.7814	0.782	-0.35	0.701029
3-Fluoro-4-{(E)-[4'-(heptafluoropropyl)-4-biphenylyl]diazenyl}phenol	C21 H12 F8 N2 O	13.733	2.93	460.084	459.076	5.61468e+07	7	0	DDA for preferred ion	[M-H]-1	0.0835374	182	0.112926	0	0	Single match found	Single match found	1.77429e+07	9.08975e+06	102.885	62.6257	1.952	0.96	0.000227874
3-Pyridinecarboxamide, N-[4-(nonafluorobutoxy)phenyl]-	C16 H9 F9 N2 O2	10.87	0.66	432.052	431.045	5.63385e+06	17	0	DDA for preferred ion	[M-H]-1	0.0523176	121	0.0799154	0	0	Multiple matches found	Multiple matches found	3.53796e+06	2.21579e+06	64.6333	68.0025	1.597	0.68	0.434844
4,4-Bis(trifluoromethyl)-2H,4H-1,3-benzodioxine	C10 H6 F6 O2	10.201	-2.65	272.026	271.019	5.00568e+08	11	14	DDA for preferred ion	[M-H]-1	0.0264783	97	0.0438543	0	0	No matches found	Multiple matches found	6.36554e+07	1.1441e+07	118.766	77.099	5.564	2.48	2.60437e-07
4-[Ethyl(2,2,2-trifluoroethyl)amino]-2-(trifluoromethyl)benzonitrile	C12 H10 F6 N2	7.616	3.3	296.076	295.069	5.72834e+07	1	2	DDA for preferred ion	[M-H]-1	0.0757956	256	0.0947077	0	0	Single match found	Single match found	1.39441e+07	1.20917e+06	92.058	66.1611	11.532	3.53	1.63441e-11
5,5,6,6,7,7,8,8,9,9,10,10,10-Tridecafluoro-1-decanol	C10 H9 F13 O	15.056	3.5	392.046	427.015	2.72651e+06	15	7	DDA for preferred ion	[M+Cl]-1	0.0459554	117	0.0709978	0	0	Single match found	Single match found	829317	1.12371e+06	81.6002	71.9256	0.738	-0.44	0.731203
5,5,6,6,7,7,8,8,9,9,10,10,11,11,12,12,12-Heptadecafluoro-2-methyl-2-dodecanol	C13 H11 F17 O	9.025	-0.63	506.054	505.046	9.72232e+06	1	0	DDA for preferred ion	[M-H]-1	0.0535278	106	0.0858525	0	0	Single match found	Single match found	5.48201e+06	1.15642e+07	81.9013	61.3556	0.474	-1.08	0.00527033
6-(1,1,1,3,3,3-Hexafluoro-2-hydroxypropan-2-yl)-3,5,5-trimethylcyclohex-2-en-1-ol	C12 H16 F6 O2	13.552	-2.66	306.105	305.097	2.65365e+07	60	4	DDA for preferred ion	[M-H]-1	0.104633	342	0.124186	0	0	No matches found	Single match found	7.83152e+06	81473.1	67.5828	74.081	96.124	6.59	1.2819e-19
6-Chloro-1,1,2,2,3,3,4,4,5,5,6,7-dodecafluoroheptane	C7 H3 Cl F12	9.591	3.4	349.974	348.967	6.76651e+07	3	0	DDA for preferred ion	[M-H]-1	-0.0256428	-73	-0.00328785	0	0	No matches found	Single match found	1.01247e+07	5.94756e+06	110.281	49.2123	1.702	0.77	0.00324647
9,9,10,10,11,11,12,12,12-Nonafluorododecan-1-ol	C12 H17 F9 O	9.377	4.86	348.115	347.108	3.22761e+07	60	0	DDA for preferred ion	[M-H]-1	0.115261	331	0.137497	0	0	Multiple matches found	Multiple matches found	3.46298e+06	1.0942e+07	50.0828	91.4491	0.316	-1.66	0.0259151
Diethyl (3,3,4,4,5,5,6,6,6-nonafluorohexyl)phosphonate	C10 H14 F9 O3 P	9.261	-4.03	384.052	383.045	24880127	22	0	DDA for preferred ion	[M-H]-1	0.0521364	136	0.0766681	0	0	Single match found	Single match found	5.37811e+06	2.33026e+06	108.594	72.8897	2.308	1.21	0.000302129
Hexadecyl 2,3,3,3-tetrafluoropropanoate	C19 H34 F4 O2	11.416	-4.69	370.248	369.241	2.09225e+07	5	0	DDA for preferred ion	[M-H]-1	0.247756	669	0.271406	0	0	No matches found	Single match found	5.07438e+06	6.72407e+06	102.592	55.3777	0.755	-0.41	0.189916
N-[3-(Dimethylamino)propyl]perfluoro-4-(methyl)cyclohexanecarboxamide N-oxide	C13 H13 F13 N2 O2	12.148	3.4	476.079	475.071	8.67809e+06	5	1	DDA for preferred ion	[M-H]-1	0.0785615	165	0.108972	0	0	No matches found	Single match found	9.13006e+06	4.54089e+06	60.1832	66.046	2.011	1.01	0.00585475
N-[3-(Dimethylamino)propyl]perfluorobutanamide	C9 H13 F7 N2 O	11.922	0.02	298.092	297.084	153030736	38	0	DDA for preferred ion	[M-H]-1	0.0916152	307	0.110656	0	0	Single match found	Single match found	1.06907e+07	8.08686e+06	148.095	63.9643	1.322	0.4	0.143307
N-[3-(Dimethyloxidoamino)propyl]perfluoro-3,7-dioxaoctanamide	C11 H13 F11 N2 O4	10.865	-4.23	446.068	445.061	4.63751e+07	12	0	DDA for preferred ion	[M-H]-1	0.0680808	153	0.0965739	0	0	Single match found	Multiple matches found	2.21844e+07	1.36726e+07	72.4314	77.7499	1.623	0.7	0.0319353
N-dihydroxyethyl amino propyl-perfluorodecane amide	C17 H17 F19 N2 O3	12.491	4.16	658.096	657.089	6.80292e+06	1	0	DDA for preferred ion	[M-H]-1	0.0963168	146	0.138353	0	0	Single match found	No matches found	46158.6	7.7682e+06	95.2305	54.7204	0.006	-7.39	4.97593e-18
N-dimethylammoniocarboxypropyl-perfluoropropane sulfonamide	C9 H13 F7 N2 O4 S	13.802	-1.84	378.048	377.04	9.17164e+06	21	0	DDA for preferred ion	[M-H]-1	0.0477278	126	0.071876	0.12	0	Single match found	Single match found	1.03607e+07	5.03809e+06	51.8504	68.1406	2.056	1.04	0.0182843
Perfluoro-2,2,3,3-tetramethyl butanoic acid	C8 H F15 O2	16.794	2.24	413.975	412.967	2.35695e+07	41	10	DDA for preferred ion	[M-H]-1	-0.0253704	-61	0.00107272	0	0	Multiple matches found	Multiple matches found	9.64796e+06	4.04445e+06	65.2106	59.883	2.385	1.25	0.00455391
Perfluoro-6-methylheptanesulfonate	C8 H F17 O3 S	17.91	3.35	499.939	498.932	8.7079e+07	9	1	DDA for preferred ion	[M-H]-1	-0.0608328	-122	-0.0288987	0.12	6.25	Multiple matches found	Multiple matches found	3.22295e+07	1.16285e+06	61.7588	47.6035	27.716	4.79	2.96764e-19
Perfluoro-n-hexanesulfonate	C6 H F13 O3 S	15.756	1.38	399.944	398.937	6.33203e+07	2	1	DDA for preferred ion	[M-H]-1	-0.0555674	-139	-0.0300205	0.12	0	Single match found	Single match found	1.82096e+07	5.85648e+07	59.4611	64.358	0.311	-1.69	0.0008304
Perfluoro-n-octanesulfonate	C8 H F17 O3 S	18.257	3.77	499.939	498.932	1.45388e+08	9	1	DDA for preferred ion	[M-H]-1	-0.0606194	-121	-0.0286852	0.12	6.25	Multiple matches found	Multiple matches found	6.23348e+07	2.82301e+07	54.0896	71.5388	2.208	1.14	0.00334999
Perfluoroheptanesulphonyl fluoride	C7 F16 O2 S	11.657	-2.02	451.935	450.928	1.01072e+07	7	5	DDA for preferred ion	[M-H]-1	-0.0645637	-143	-0.0356959	0	0	Single match found	Single match found	57154	9.96864e+06	68.2194	71.7411	0.006	-7.45	1.4181e-17
Perfluoro-n-heptanoic acid	C7 H F13 O2	15.655	2.27	363.978	362.97	3.17595e+07	10	3	DDA for preferred ion	[M-H]-1	-0.0222795	-61	0.000969979	0.12	6.25	Multiple matches found	Multiple matches found	2.08656e+07	3.87803e+07	55.9206	62.2286	0.538	-0.89	0.0160496
Perfluoro-n-hexanoic acid	C6 H F11 O2	13.614	2.3	313.981	312.974	3.15541e+07	16	0	DDA for preferred ion	[M-H]-1	-0.0191895	-61	0.000866327	0.12	0	Single match found	Multiple matches found	1.66261e+07	2.68189e+07	45.2664	56.6424	0.62	-0.69	0.00489431
Perfluoro-n-nonanoic acid	C9 H F17 O2	18.276	3.46	463.972	462.965	3.26679e+07	6	0	DDA for preferred ion	[M-H]-1	-0.0278872	-60	0.0017495	0.25	18.75	Multiple matches found	Multiple matches found	2.33697e+07	2.07295e+07	46.8338	53.5621	1.127	0.17	0.164317
Perfluoropropyl formate	C4 H F7 O2	4.532	-0.9	213.986	212.979	3.4226e+06	4	1	DDA for preferred ion	[M-H]-1	-0.0137158	-64	-4.71972e-05	0	0	Multiple matches found	Multiple matches found	54043	4.43203e+06	85.4793	47.9779	0.012	-6.36	3.45259e-17
Perfluoro-n-pentanoic acid	C5 H F9 O2	10941	2.15	263.984	262.977	1.85348e+07	8	0	DDA for preferred ion	[M-H]-1	-0.0161501	-61	0.000712151	0.12	12.5	Single match found	Multiple matches found	9.62063e+06	1.58529e+07	49.7349	61.237	0.607	-0.72	0.0215629
Perfluoro-n-unidecanoic acid	C11 H F21 O2	20.207	2.63	563.966	562.958	2.02543e+07	4	0	DDA for preferred ion	[M-H]-1	-0.0343972	-61	0.00162669	0	0	Multiple matches found	Multiple matches found	6.94853e+06	1.16283e+07	67.5183	68.759	0.598	-0.74	0.0760408
pyrifluquinazon	C19 H15 F7 N4 O2	15.499	0.55	464.109	463.101	7.77116e+06	17	0	DDA for preferred ion	[M-H]-1	0.108576	234	0.138222	0	0	Single match found	Single match found	3.32887e+06	8.28774e+06	65.0113	59.4209	0.402	-1.32	0.00105634
2,2,3,3,4,4,5,5,6-nonafluoro-6-oxohexanoic acid	C6 H F9 O3	7.277	4.87	291.98	290.972	3.94387e+06	11	0	DDA for preferred ion	[M-H]-1	-0.02038	-70	-0.00172945	0	0	Single match found	Multiple matches found	3.07987e+06	60735.6	63.7294	122.945	50.709	5.66	2.69218e-12
